# Supplementary material for: Investigation of Novel Benzoxazole-Oxadiazole Derivatives as Effective Anti-Alzheimer’s Agents: In Vitro and In Silico Approaches
Source: Pharmaceuticals (Basel). 2023 Jun 21;16(7):909. doi: 10.3390/ph16070909 (PMC10384982; doi:10.3390/ph16070909)
Supplement: Supplementary file 1 [file pharmaceuticals-16-00909-s001.zip]

Archive with 1 entries (1 files):
- pharmaceuticals-2432595-supplementary.pdf
